# Supplementary material for: Inactivation of nuclear histone deacetylases by EP300 disrupts the MiCEE complex in idiopathic pulmonary fibrosis
Source: Nat Commun. 2019 May 20;10:2229. doi: 10.1038/s41467-019-10066-7 (PMC6527704; doi:10.1038/s41467-019-10066-7)
Supplement: Supplementary file 3 — Source Data [file 41467_2019_10066_MOESM3_ESM.xls]

## Sheet: Fig1_stats
	Figure 1b. Correlation analysis between MIRLET7D targets and fibrotic markers by linear regression of log2 fold change values.
	TOTAL RNA	MIRLET7D target LOG2 fold change		Fibrotic marker LOG2 fold change
	IPF_Patient 1	-0.501667	MAFG	-0.39415	SNAI1
	IPF_Patient 1	0.0428066	PSMD3	0.289942	TWIST2
	IPF_Patient 1	0.225745	CHMP2B	1.22169	FN1
	IPF_Patient 1	0.302374	NOLC1	1.37565	ACTA2
	IPF_Patient 2	-0.24591	MAFG	-0.314756	TWIST2
	IPF_Patient 2	0.115116	CHMP2B	0.723834	FN1
	IPF_Patient 2	0.342352	NOLC1	1.27753	TWIST1
	IPF_Patient 2	0.476647	PSMD3	1.98336	SNAI2
	n	8		8
	n, number of independent comparisons
		P value linear regression	0.0002
		R2	0.9219
		Linear regression analysis	***	95% confidence interval
	Figure 1c. Mature MIRLET7D-specific TaqMan assay and qRT-PCR analysis of the indicated coding RNAs using total lung homogenates from Ctrl and IPF patients.
		Relative normalized expression
			MIRLET7D		SNAI1		SNAI2		FN1		COL1A1		COL3A1		PSMD3		NOLC1		MAFG
			Ctrl	IPF	Ctrl	IPF	Ctrl	IPF	Ctrl	IPF	Ctrl	IPF	Ctrl	IPF	Ctrl	IPF	Ctrl	IPF	Ctrl	IPF
	TOTAL RNA	1	-2.72373	-6.92474	-6.03132	-1.3355	0.062787	3.73684	0.17398	15.7457	0.00104752	52.4497	0.326874	53.0549	4.2999	4.79842	-1.34966	-0.60051	0.044823	2.26834
		2	-2.16439	-7.88687	-7.05725	1.90209	0.02475	2.31029	0.624952	18.1119	0.161132	16.1773	0.48866	8.84132	-0.71066	2.55468	-1.9036	-0.54821	0.008594	1.51987
		3	-2.69359	-7.01807	-8.51547	-1.34925	0.008589	1.58252	0.196945	1.87335	1.40641	12.6595	0.367804	9.52204	1.15633	3.93181	0.329176	-0.03884	0.250823	0.527459
		4	-3.88705	-4.61533	-6.70954	1.99866	0.038874	1.22151	1.00635	21.7643	7.41385	14.4145	0.754802	5.01767	3.23383	4.93179	-0.63297	1.85092	1.03081	1.69646
		5	-1.39382	-3.36539	-4.87928	2.19092	0.051044	2.89852	0.34279	24.8477	1.00074	49.6926	1.03181	39.9487	3.80153	4.84162	-0.23192	-0.1173	0.307373	1.73555
		6		-5.82121		5.10781		-0.2061		18.2767		41.7823		9.47985		4.86187		2.71616		1.90681
		7		-5.38024		4.39049		0.681743		16.4276		38.7456		19.4977		3.27588		0.861116		0.35203
		8		-5.50676		-0.51974		0.409065		0.199711		3.12595		3.42165		4.62608		1.85514		0.043249
		9		-8.10411		2.93762		1.42629		1.35358		26.0805		3.69398		4.58158		0.497043		0.697768
		10		-7.85422		3.02163		-0.15026		0.693001		3.38319		4.64985		4.76054		1.41657		0.317579
		n	5	10	5	10	5	10	5	10	5	10	5	10	5	10	5	10	5	10
		Avg	-2.57252	-6.24769	-6.63857	1.83447	0.0372088	1.39104	0.469004	11.9294	1.99663	25.8511	0.593991	15.7128	2.35619	4.31643	-0.757795	0.789208	0.328484	1.10651
		s.e.m.	0.407518	0.496897	0.598621	0.713052	0.00954658	0.409346	0.156532	3.07992	1.37909	5.88374	0.132506	5.42917	0.934946	0.255651	0.396031	0.360372	0.184734	0.252311
	n, number of biologically independent samples; Avg, average, s.e.m., standard error of the mean; unpaired T test, one tailed
		P value Ctrl vs. IPF		0.0007		0.0003		0.0376		0.0114		0.0076		0.0377		0.0097		0.0097		0.0321
		T test, one tailed		***		***		*		*		**		*		**		**		*

## Sheet: Fig2-stats
	Figure 2b. qRT-PCR-based analysis of noncoding RNA and cRNA of representative nuclear MIRLET7D targets in Ctrl or IPF primary lung fibroblasts-
		Relative normalized expression
			ncCHMP2B		cCHMP2B		ncMAFG		cMAFG		ncNOLC1		cNOLC1		ncPSMD3		cPMSD3
			Ctrl	IPF	Ctrl	IPF	Ctrl	IPF	Ctrl	IPF	Ctrl	IPF	Ctrl	IPF	Ctrl	IPF	Ctrl	IPF
	Nuclear	EXP1	0.966694	2.23981	1.05238	1.73112	0.858544	3.42321	0.996694	2.52394	0.989605	1.98897	1.08269	1.36973	0.907656	2.8175	1.03735	1.60824
		EXP2	1.03445	2.28714	0.950224	1.97375	1.16476	3.22272	1.00332	2.49941	1.0105	1.66125	0.923624	1.11561	1.15231	2.60655	0.963991	1.43699
		EXP3	0.999486	2.13985	1.06984	1.89384	1.14236	3.06675	1.01735	2.59783	1.03738	1.39611	0.949774	1.28887	0.867819	2.19236	0.988744	1.42025
		n	3	3	3	3	3	3	3	3	3	3	3	3	3	3	3	3
		Avg	1.00021	2.22227	1.02415	1.86624	1.05522	3.23756	1.00579	2.54039	1.0125	1.52868	0.985363	1.25807	1.01007	2.5388	0.996696	1.42862
		STDEV	0.0338858	0.0751922	0.0646143	0.123651	0.170696	0.178689	0.0105459	0.0512291	0.0239479	0.187478	0.0852974	0.129828	0.201168	0.318031	0.0373228	0.0118394
	n, number of biologically independent experiments; Avg, average, STDEV, standard deviation; unpaired T test, two tailed
	P value Ctrl vs. IPF			<0.0001		0.0005		0.0001		<0.0001		0.0176		0.0384		0.0016		0.0015
	T test, two tailed			***		***		***		***		*		*		**		**
	Figure 2c. ChIP analysis of promoters from representative MIRLET7D targets and chromatin isolated from Ctrl or IPF primary human lung fibroblasts.
		% of Input
			CHMP2B				MAFG				NOLC1				PSMD3
			Ctrl	IPF			Ctrl	IPF			Ctrl	IPF			Ctrl	IPF
	EXOSC10	EXP1	0.0988684	0.0234557			0.0246784	0.00469485			0.161115	0.0256755			0.426658	0.135738
		EXP2	0.0478266	0.0377679			0.0195544	0.00422457			0.148853	0.0766235			0.167878	0.0289328
		EXP3	0.0888238	0.0307543			0.0192547	0.00469898			0.160632	0.0309876			0.373457	0.0382396
		n	3	3			3	3			3	3			3	3
		Avg	0.0785062	0.0306593			0.0211625	0.00453947			0.156867	0.0444289			0.322664	0.0676367
		STDEV	0.0270399	0.00715659			0.00304858	0.000272717			0.00694402	0.0280076			0.136663	0.0591605
	P value Ctrl vs. IPF			0.0414				0.0007				0.0025				0.0413
	T test, two tailed			*				***				**				*
	EXOSC5	EXP1	0.0248	0.0004			0.0068	8.16733e-05			0.0089	0.00086			0.0369	0.0152
		EXP2	0.0267	0.0003			0.0074	4.7e-05			0.0113	0.0001			0.03741	0.0104
		EXP3	0.0211	0.0002			0.0089	9.6e-05			0.0076	0.00058			0.0486	0.0085
		n	3	3			3	3			3	3			3	3
		Avg	0.0242	0.0003			0.0077	7.48911e-05			0.00926667	0.000513333			0.04097	0.0113667
		STDEV	0.00284781	0.0001			0.00108167	2.51942e-05			0.00187705	0.000384361			0.00661269	0.00345302
	P value Ctrl vs. IPF			0.0001				0.0003				0.0014				0.0023
	T test, two tailed			***				***				**				**
	EXOSC1	EXP1	0.0185	0.0006			0.0041	0.0001			0.0057	0.0016			0.0096	0.0012
		EXP2	0.022	0.007			0.0036	0.0006			0.005	0.0018			0.0077	0.0024
		EXP3	0.0143	0.00052			0.0059	0.0008			0.0074	0.0008			0.0103	0.004
		n	3	3			3	3			3	3			3	3
		Avg	0.0182667	0.00270667			0.00453333	0.0005			0.00603333	0.0014			0.0092	0.00253333
		STDEV	0.0038553	0.00371835			0.00120968	0.000360555			0.00123423	0.00052915			0.00134536	0.00140475
	P value Ctrl vs. IPF			0.0073				0.0052				0.0039				0.004
	T test, two tailed			**				**				**				**
	H3K27me3	EXP1	0.153995	0.0846577			0.0327648	0.00696546			0.0146898	0.004638			0.0506276	0.0312384
		EXP2	0.0975466	0.0713446			0.0170438	0.00836566			0.00867649	0.003433			0.0371275	0.0209238
		EXP3	0.14788	0.0556888			0.032	0.00789466			0.00763468	0.003323			0.0652354	0.0122836
		n	3	3			3	3			3	3			3	3
		Avg	0.133141	0.0705637			0.0272695	0.00774192			0.0103337	0.003798			0.0509968	0.0214819
		STDEV	0.0309766	0.0145002			0.00886399	0.000712486			0.00380835	0.000729538			0.0140576	0.00948973
	P value Ctrl vs. IPF			0.0339				0.019				0.0433				0.0394
	T test, two tailed			*				*				*				*
	EZH2	EXP1	0.0800532	0.0104042			0.0622837	0.00716733			0.169571	0.0446451			0.0289611	0.00408541
		EXP2	0.0949013	0.00859077			0.0704489	0.00815174			0.150627	0.0520928			0.0384091	0.00140237
		EXP3	0.0862282	0.0104905			0.0627528	0.00703417			0.155238	0.0553627			0.0250129	0.00602079
		n	3	3			3	3			3	3			3	3
		Avg	0.0870609	0.00982852			0.0651618	0.00745108			0.158479	0.0507002			0.0307943	0.00383619
		STDEV	0.00745898	0.00107279			0.00458476	0.00061043			0.00987927	0.00549285			0.00688369	0.00231928
	P value Ctrl vs. IPF			<0.0001				<0.0001				<0.0001				0.003
	T test, two tailed			***				***				***				**
	POLII	EXP1	0.0607376	0.150528			0.0388919	0.0596297			0.00214977	0.0269074			0.00634632	0.02915
		EXP2	0.0864992	0.0926923			0.0430371	0.061938			0.0071028	0.0194995			0.0108222	0.114058
		EXP3	0.0391564	0.145873			0.0392636	0.0513099			0.00224613	0.0348446			0.00427955	0.11009
		n	3	3			3	3			3	3			3	3
		Avg	0.0621311	0.129698			0.0403975	0.0576259			0.0038329	0.0270838			0.00714937	0.0844325
		STDEV	0.0237021	0.0321321			0.00229349	0.00559023			0.00283223	0.00767407			0.00334445	0.0479172
	P value Ctrl vs. IPF			0.0428				0.0078				0.0079				0.0495
	T test, two tailed			*				**				**				*
	n, number of biologically independent experiments; Avg, average, STDEV, standard deviation; unpaired T test, two tailed

## Sheet: Fig3_stats
	Figure 3b. Mature MIRLET7D specific TaqMan assay after chromatin-RNA immunoprecipitation and chromatin isolated from Ctrl or IPF hLF.
		Bound MIRLET7D (%)
	Nuclear	EXOSC10	Ctrl	IPF		EXOSC5	Ctrl	IPF		EXOSC1	Ctrl	IPF		C1D	Ctrl	IPF		CTNNB	Ctrl	IPF	IgG		Ctrl	IPF
	EXOSC10	EXP1	0.387333	0.122551		EXP1	0.155163	0.066133		EXP1	0.159128	0.031401		EXP1	0.644237	0.063305		EXP1	0.001256	0.065982		EXP1	0.000373	0.015826
		EXP2	0.309531	0.168204		EXP2	0.314745	0.061233		EXP2	0.106518	0.030608		EXP2	0.505985	0.065292		EXP2	0.001209	0.043647		EXP2	0.000675	0.009843
		EXP3	0.618946	0.087293		EXP3	0.154766	0.02982		EXP3	0.063582	0.031927		EXP3	0.619062	0.05943		EXP3	0.000691	0.066028		EXP3	0.001296	0.036763
		n	3	3		n	3	3		n	3	3		n	3	3		n	3	3		n	3	3
		Avg	0.438603	0.126016		Avg	0.208225	0.0523953		Avg	0.109743	0.031312		Avg	0.589761	0.0626757		Avg	0.001052	0.0585523		Avg	0.000781333	0.0208107
		STDEV	0.160953	0.0405666		STDEV	0.0922495	0.0197037		STDEV	0.0478546	0.000663989		STDEV	0.0736363	0.00298124		STDEV	0.000313517	0.0129084		STDEV	0.000470598	0.0141353
	P value Ctrl vs. IPF			0.031				0.0459				0.0469				0.0002
	T test, two tailed			*				*				*				***
	P value Ctrl EXOSC10 vs. Ctrl CTNNB		0.0092
	T test, two tailed		**
	P value Ctrl C1D vs Ctrl CTNNB														0.0002
	T test, two tailed														***
	n, number of biologically independent experiments; Avg, average, STDEV, standard deviation; unpaired T test, two tailed
	Figure 3c. qRT-PCR-based analysis of the indicated ncRNAs and cRNAs after miR-Pd from Ctrl or IPF hLF transfected with biotinylated MIRCTRL or MIRLET7D
		RNA % of Input
			CTRL								IPF
			ncCHMP2B		ncMAFG		ncNOLC1		ncPSMD3		ncCHMP2B		ncMAFG		ncNOLC1		ncPSMD3
			MIRCTRL	MIRLET7D	MIRCTRL	MIRLET7D	MIRCTRL	MIRLET7D	MIRCTRL	MIRLET7D	MIRCTRL	MIRLET7D	MIRCTRL	MIRLET7D	MIRCTRL	MIRLET7D	MIRCTRL	MIRLET7D
	Nuclear	EXP1	0.403507	1.09069	0.72665	1.36649	0.454682	1.60428	0.407836	0.964447	0.595355	0.810076	0.462396	0.905157	0.387341	0.856625	0.31918	0.758061
		EXP2	0.598997	1.13003	0.450759	1.37548	0.530533	1.37973	0.429075	1.47183	0.627053	0.869821	0.465496	1.08422	0.419052	1.12107	0.545472	0.704337
		EXP3	0.317612	1.37795	0.647642	1.38265	0.491238	1.52548	0.385812	1.07135	0.597314	0.833819	0.400299	0.879904	0.372695	1.02709	0.456192	0.573239
		n	3	3	3	3	3	3	3	3	3	3	3	3	3	3	3	3
		Avg	0.440039	1.19955	0.60835	1.37487	0.492151	1.50316	0.407574	1.16921	0.606574	0.837905	0.44273	0.956428	0.39303	1.00159	0.440281	0.678546
		STDEV	0.144206	0.155739	0.14208	0.00809833	0.0379339	0.113929	0.0216327	0.267475	0.0177626	0.0300814	0.0367789	0.111392	0.0236961	0.134053	0.113982	0.0950719
	P value MIRCTRL vs. MIRLET7D			0.0034		0.0007		0.0001		0.008
	T test, two tailed			**		***		***		**
	P value MIRLET7D Ctrl vs. MIRLET7D IPF			0.0168
	T test, two tailed			*
	P value MIRLET7D Ctrl vs. MIRLET7D IPF					0.0029
	T test, two tailed					**
	P value MIRLET7D Ctrl vs. MIRLET7D IPF							0.0078
	T test, two tailed							**
	P value MIRLET7D Ctrl vs. MIRLET7D IPF									0.0402
	T test, two tailed									*
	n, number of biologically independent experiments; Avg, average, STDEV, standard deviation; unpaired T test, two tailed

## Sheet: Fig3_blots
Figure 3a. Western blot of precipitated proteins after miRNA-pulldown using nuclear fraction
from Ctrl primary human lung fibroblasts and biotinylated MIRCTRL or MIRLET7D.

## Sheet: Fig4-stats
	Figure 4a. Ctrl or IPF hLF quantified as the migratory distance 12 hours after scratch.
			Migratory hLF %
			Ctrl Placebo		Ctrl shCtrl		Ctrl antiMIRLET7D		Ctrl shEXOSC10		Ctrl EZH2inh		IPF
		EXP1	54		52		95		61		64		86
		EXP2	59		55		91		65		77		76
		EXP3	47		45		88		73		70		82
		n	3		3		3		3		3		3
		Avg	53.3333		50.6667		91.3333		66.3333		70.3333		61.75
		STDEV	6.02771		5.1316		3.51188		6.1101		6.50641		5.03322
	P value Ctrl Placebo vs. Ctrl antiMIRLET7D		0.0007
	T test, two tailed		***
	P value Ctrl shCtrl vs Ctrl shEXOSC10				0.0273
	T test, two tailed				*
	P value Ctrl Placebo vs. Ctrl EZH2inh		0.0294
	T test, two tailed		*
	n, number of biologically independent experiments; Avg, average, STDEV, standard deviation; unpaired T test, two tailed
	Figure 4b. Quantification of Transwell invasion assays followed by hematoxylin and eosin stain of Ctrl or IPF hLF.
		hLF/field
			Ctrl Placebo		Ctrl shCtrl		Ctrl antiMIRLET7D		Ctrl shEXOSC10		Ctrl EZH2inh		IPF
		EXP1	48		76		221		187		226		299
		EXP2	66		70		249		215		214		327
		EXP3	58		81		272		233		180		341
		EXP4	74		53		196		174		152		263
		EXP5	67		96		244		200		141		377
		EXP6	55		103		217		198		165		302
		n	6		6		6		6		6		6
		Avg	65.3333		84		219		190.667		152.667		314
		STDEV	9.60902		27.074		24.0624		14.4684		12.0139		57.9396
	P value Ctrl Placebo vs. Ctrl antiMIRLET7D		<0.0001
	T test, two tailed		***
	P value Ctrl shCtrl vs Ctrl shEXOSC10				<0.0001
	T test, two tailed				***
	P value Ctrl Placebo vs. Ctrl EZH2inh		<0.0001
	T test, two tailed		***
	n, number of biologically independent experiments; Avg, average, STDEV, standard deviation; unpaired T test, two tailed
	Figure 4c. BrdU incorporation assays using Ctrl or IPF hLF.
			Brdu incorporation
			Ctrl Placebo		Ctrl shCtrl		Ctrl antiMIRLET7D		Ctrl shEXOSC10		Ctrl EZH2inh		IPF
		EXP1	0.9628		0.9046		2.1335		1.9679		1.6853		1.856
		EXP2	0.8767		0.7849		2.1338		1.8596		1.751		1.9003
		EXP3	0.7844		1.0663		2.1345		1.9067		1.7383		1.8812
		n	3		3		3		3		3		3
		Avg	0.874633		0.9186		2.13393		1.9114		1.72487		1.87917
		STDEV	0.089218		0.141221		0.00051316		0.0543028		0.0348492		0.0222199
	P value Ctrl Placebo vs. Ctrl antiMIRLET7D		<0.0001
	T test, two tailed		***
	P value Ctrl shCtrl vs Ctrl shEXOSC10				0.0003
	T test, two tailed				***
	P value Ctrl Placebo vs. Ctrl EZH2inh		0.0001
	T test, two tailed		***
	n, number of biologially independent experiments; Avg, average, STDEV, standard deviation; unpaired T test, two tailed

## Sheet: Fig4_blots
	Figure 4d. WB of whole-cell protein extracts from Ctrl or IPF hLF.

## Sheet: Fig5_stats
	Figure 5b. HDAC1 specific activity assay using nuclear or cytosolic protein extracts from Ctrl or IPF hLF that were transfected with MIRCTRL or MIRLET7D probes.
			HDAC1 activity
			Nuc Ctrl	Nuc IPF	Nuc IPF EP300inh	Cyto Ctrl	Cyto IPF	Cyto IPF EP300inh
	HDAC1	EXP1	0.13556	0.011298	0.1985	0.067186	0.069743	0.07245
		EXP2	0.118855	0.012396	0.14783	0.048623	0.088896	0.10095
		EXP3	0.1169	0.01101	0.1711	0.042663	0.06331	0.09635
		n	3	3	3	3	3	3
		Avg	0.123772	0.011568	0.172477	0.052824	0.073983	0.0899167
		STDEV	0.0102557	0.000731385	0.025363	0.0127899	0.0133095	0.0153004
	P value Ctrl+MIRCTRL vs. IPF+MIRCTRL			<0.0001
	T test, two tailed			***
	P value IPF+MIRCTRL vs. IPF+MIRLET7D				0.0004
	T test, two tailed				***
	n, number of biologically independent experiments; Avg, average, STDEV, standard deviation; unpaired T test, two tailed
	Figure 5c. MIRLET7D-specific TaqMan assay of fractions after sucrose gradient ultracentrifugation of nuclear extracts from Ctrl and IPF hLF.
			Relative expression
			Donor+MIRCTRL
	Nuclear		1	2	3	4	5	6	7	8	9	10	Input
		EXP1	0.000293487	0.000454901	0.00326374	0.0294712	0.0327085	0.0293339	0.00744381	0.00386507	0.000309554	0.000321708	0.0514713
		EXP2	0.000227559	0.000572443	0.00194473	0.016042	0.0459941	0.0133211	0.0143531	0.00140627	0.000149772	0.000811739	0.0355787
		n	2	2	2	2	2	2	2	2	2	2	2
		Avg	0.000260523	0.000513672	0.00260423	0.0227566	0.0393513	0.0213275	0.0108984	0.00263567	0.000229663	0.000566723	0.043525
		STDEV	4.66181e-05	8.31152e-05	0.000932677	0.00949583	0.0093943	0.0113227	0.00488557	0.00173863	0.000112982	0.000346504	0.0112378
			IPF+MIRCTRL
		EXP1	0.000484335	0.000313283	0.000175633	0.000930987	0.0042322	0.00677184	0.00246442	0.00232797	0.000243808	0.000100874	0.295534
		EXP2	0.000777048	0.000504691	0.000233584	0.000796433	0.00625357	0.00873767	0.00583207	0.00288833	0.000350681	6.61694e-05	0.137166
		n	2	2	2	2	2	2	2	2	2	2	2
		Avg	0.000630692	0.000408987	0.000204609	0.00086371	0.00524289	0.00775476	0.00414825	0.00260815	0.000297245	8.35217e-05	0.21635
		STDEV	0.00020698	0.000135346	4.09778e-05	9.51439e-05	0.00142933	0.00139005	0.00238129	0.000396233	7.55712e-05	2.45398e-05	0.111983
			IPF+MIRLET7D
		EXP1	0.00138981	0.00132013	0.00800102	0.0228474	0.0403293	0.0108127	0.00291209	0.000778979	0.000884635	0.000520649	0.68231
		EXP2	0.00316473	0.00247081	0.00909318	0.0323783	0.0579187	0.0152101	0.0039162	0.00104809	0.000335128	0.000453189	0.566426
		n	2	2	2	2	2	2	2	2	2	2	2
		Avg	0.00227727	0.00189547	0.0085471	0.0276128	0.049124	0.0130114	0.00341415	0.000913532	0.000609882	0.000486919	0.624368
		STDEV	0.00125506	0.000813651	0.00077227	0.0067394	0.0124376	0.00310941	0.000710015	0.000190287	0.00038856	4.77019e-05	0.0819424
	n, number of biologically independent experiments; Avg, average, STDEV, standard deviation; unpaired T test, two tailed
	Figure 5c. Fluorometric HDAC activity assay of fractions after sucrose gradient ultracentrifugation of nuclear extracts from Ctrl and IPF hLF.
			HDAC activity
			Donor+MIRCTRL
	Nuclear		1	2	3	4	5	6	7	8	9	10	Input
		EXP1	3109	3901	4809	10338	22864	15499	5666	4866	4646	3881	27637
		EXP2	3426	3026	3775	10981	22944	11059	7134	2880	2914	2332	24825
		EXP3	3875	3333	4889	7669	18282	12839	6220	4994	4037	2867	22766
		n	3	3	3	3	3	3	3	3	3	3	3
		Avg	3470	3420	4491	9662.67	21363.3	13132.3	6340	4246.67	3865.67	3026.67	25076
		STDEV	384.891	443.94	621.363	1756.24	2668.81	2234.49	741.32	1185.3	878.62	786.747	2445.18
			IPF+MIRCTRL
		EXP1	3245	3857	2233	3880	4863	4754	5365	9533	4070	2297	11331
		EXP2	5248	2563	2747	3477	5574	5501	7363	8864	4904	3399	9548
		EXP3	1884	4121	3526	3112	6030	7121	8535	7909	4937	4831	9866
		n	3	3	3	3	3	3	3	3	3	3	3
		Avg	3459	3513.67	2835.33	3489.67	5489	5792	7087.67	8768.67	4637	3509	10248.3
		STDEV	1692.18	833.816	651.01	384.157	588.125	1210.03	1602.84	816.186	491.314	1270.58	951.003
			IPF+MIRLET7D
		EXP1	2030	2774	3418	7841	14169	14111	10425	8842	3735	2461	22543
		EXP2	2747	3474	4079	5033	15636	15882	11775	5631	4842	2233	18666
		EXP3	2910	4039	6030	8376	13842	11242	10635	8335	3533	2199	19101
		n	3	3	3	3	3	3	3	3	3	3	3
		Avg	2562.33	3429	4509	7083.33	14549	13745	10945	7602.67	4036.67	2297.67	20103.3
		STDEV	468.163	633.699	1358.05	1795.68	955.463	2341.55	726.43	1726.23	704.714	142.469	2123.98
	n, number of biologically independent experiments; Avg, average, STDEV, standard deviation; unpaired T test, two tailed

## Sheet: Fig5_blots
	Figure 5a. Western blot of whole-cell protein extracts from Ctrl and IPF
	primary human lung fibroblasts derived from three different donors.
	Figure 5c. WB for MiCEE components or HDAC1 or 2, MIRLET7D-specific TaqMan assay and fluorometric HDAC activity assay
	of fractions after sucrose gradient ultracentrifugation of nuclear extracts from Ctrl and IPF hLF.
	Figure 5d. WB using HDAC1 or HDAC2-specific antibodies after immunoprecipitation
	using either pan-acetyl-lysine or phospho-serine-specific antibodies
	to precipitate endogenous inactive HDAC1 and HDAC2 from selected SGU fractions.
	Figure 5e. WB of whole-cell protein extracts from Ctrl and IPF hLF that were transfected
	with an empty plasmid or expression constructs containing inactive or active HDAC1.

## Sheet: Fig6_stats
	Figure 6b. HDAC1 specific activity assay using nuclear or cytosolic protein extracts from Ctrl or IPF hLF treated with placebo or 10 µM EP300 inhibitor.
			HDAC1 activity
			Nuc Ctrl	Nuc IPF	Nuc IPF EP300inh	Cyto Ctrl	Cyto IPF	Cyto IPF EP300inh
	HDAC1	EXP1	0.12475	0.01245	0.08715	0.05125	0.05905	0.03245
	Ack	EXP2	0.13195	0.00575	0.08475	0.04535	0.07815	0.04095
		EXP3	0.11335	0.00515	0.09635	0.03675	0.05625	0.02635
		n	3	3	3	3	3	3
		Avg	0.12335	0.00778333	0.0894167	0.04445	0.0644833	0.03325
		STDEV	0.0093787	0.00405257	0.00612318	0.00729178	0.0119182	0.0073328
	P value Ctrl+Placebo vs. IPF+Placebo			<0.0001
	T test, two tailed			***
	P value IPF+Placebo vs. IPF+EP300inh				<0.0001
	T test, two tailed				***
	n, number of biologically independent experiments; Avg, average, STDEV, standard deviation; unpaired T test, two tailed
	Figure 6c. Sequential ChIP analysis of representative MIRLET7D target promoters using HDAC1 or HDAC2-specific antibodies, followed by AcK- or PhS-specific antibodies respectively,
	and chromatin isolated from Ctrl or IPF primary fibroblasts after treatment with EP300inh or transfection of a dominant negative EP300 construct.
			% of Input
			CHMP2B						MAFG						PSMD3						SNAI1
			Ctrl+Placebo	Ctrl+EP300inh	Ctrl+dnEP300	IPF+Placebo	IPF+EP300inh	IPF+dnEP300	Ctrl+Placebo	Ctrl+EP300inh	Ctrl+dnEP300	IPF+Placebo	IPF+EP300inh	IPF+dnEP300	Ctrl+Placebo	Ctrl+EP300inh	Ctrl+dnEP300	IPF+Placebo	IPF+EP300inh	IPF+dnEP300	Ctrl+Placebo	Ctrl+EP300inh	Ctrl+dnEP300	IPF+Placebo	IPF+EP300inh	IPF+dnEP300
	HDAC1	EXP1	0.0103733	0.011	0.012	0.0339479	0.0189224	0.0106526	0.0126358	0.0125	0.0188	0.0327112	0.019526	0.0106526	0.0166519	0.0146465	0.017655	0.524398	0.0193949	0.0101349	0.0235657	0.0196469	0.0275555	0.464378	0.312553	0.2112
	Ack	EXP2	0.00944855	0.0098	0.013	0.0300636	0.0173278	0.0122701	0.011723	0.0101	0.0138	0.0361807	0.01201	0.0110724	0.0158625	0.00704985	0.0156543	0.502962	0.0195526	0.0131969	0.0223389	0.0254199	0.0175231	0.408999	0.31784	0.220123
		n	2	2	2	2	2	2	2	2	2	2	2	2	2	2	2	2	2	2	2	2	2	2	2	2
		Avg	0.00991094	0.0104	0.0125	0.0320057	0.0181251	0.0114613	0.0121794	0.0113	0.0163	0.0344459	0.015768	0.0108625	0.0162572	0.0108482	0.0166546	0.51368	0.0194738	0.0116659	0.0229523	0.0225334	0.0225393	0.436689	0.315197	0.215662
		STDEV	0.000653916	0.000848528	0.000707107	0.00274661	0.00112759	0.00114368	0.000645468	0.00169706	0.00353553	0.0024533	0.00531461	0.000296808	0.000558199	0.00537162	0.0014147	0.0151577	0.000111494	0.00216514	0.000867495	0.00408212	0.00709394	0.0391586	0.003738	0.00630959
	P value IPF+Placebo vs. IPF+EP300inh						0.0221						0.0458						0.0005						0.0486
	T test, two tailed						*						*						***						*
	P value Ctrl+Placebo vs. IPF+Placebo		0.0081						0.0064						0.0005						0.0048
	T test, two tailed		**						**						***						**
	P value IPF+Placebo vs. IPF+dnEP300					0.0103						0.0054						0.0005						0.0157
	T test, two tailed					*						**						***						*
			Ctrl+Placebo	Ctrl+EP300inh	Ctrl+dnEP300	IPF+Placebo	IPF+EP300inh	IPF+dnEP300	Ctrl+Placebo	Ctrl+EP300inh	Ctrl+dnEP300	IPF+Placebo	IPF+EP300inh	IPF+dnEP300	Ctrl+Placebo	Ctrl+EP300inh	Ctrl+dnEP300	IPF+Placebo	IPF+EP300inh	IPF+dnEP300	Ctrl+Placebo	Ctrl+EP300inh	Ctrl+dnEP300	IPF+Placebo	IPF+EP300inh	IPF+dnEP300
	HDAC2	EXP1	0.00373807	0.0032	0.0047	0.0384689	0.0116452	0.003115	0.00278314	0.0041	0.0031	0.0142528	0.00721876	0.00267616	0.0061	0.0051	0.006	0.038	0.006	0.0041	0.0048	0.0043	0.004209	0.016	0.007	0.0054
	PhS	EXP2	0.00411065	0.0036	0.0053	0.0462703	0.00601518	0.00306217	0.00515546	0.0029	0.002	0.0132964	0.009429	0.00284037	0.0057	0.0047	0.0049	0.026	0.0063	0.0039	0.0032	0.0045	0.004404	0.013	0.0044	0.0026
		n	2	2	2	2	2	2	2	2	2	2	2	2	2	2	2	2	2	2	2	2	2	2	2	2
		Avg	0.00392436	0.0034	0.005	0.0423696	0.0088302	0.00308859	0.0039693	0.0035	0.00255	0.0137746	0.00832388	0.00275827	0.0059	0.0049	0.00545	0.032	0.00615	0.004	0.004	0.0044	0.0043065	0.0145	0.0057	0.004
		STDEV	0.000263455	0.000282843	0.000424264	0.00551644	0.00398104	3.73578e-05	0.00167748	0.000848528	0.000777817	0.000676243	0.00156288	0.000116119	0.000282843	0.000282843	0.000777817	0.00848528	0.000212132	0.000141421	0.00113137	0.000141421	0.000137886	0.00212132	0.00183848	0.0019799
	P value IPF+Placebo vs. IPF+EP300inh						0.02						0.0455						0.0499						0.0473
	T test, two tailed						*						*						*						*
	P value Ctrl+Placebo vs. IPF+Placebo		0.0102						0.0166						0.049						0.0252
	T test, two tailed		*						*						*						*
	P value IPF+Placebo vs. IPF+dnEP300					0.0097						0.0019						0.043						0.0361
	T test, two tailed					**						**						*						*
	n, number of biologically independent experiments; Avg, average, STDEV, standard deviation; unpaired T test, two tailed

## Sheet: Fig6_blots
	Figure 6a. WB of whole-cell protein extracts from Ctrl and IPF lung fibroblasts derived from 3 different donors, each.
	Figure 6b. WB monitoring the quality of the fractions used in the HDAC1 activity assay.
	Figure 6d. WB after Co-IP assay using immunoglobulin G or HDAC1-specific antibodies to immunoprecipitate endogenous HDAC1 from nuclear protein extracts of Ctrl hLF.
	Figure 6e. WB after Co-IP assay using C1D-specific antibodies to immunoprecipitate endogenous C1D from nuclear protein extracts
	of Ctrl hLF that were transfected with full length or deletion mutant 3 HA-tagged EXOSC10 constructs.
	Figure 6f. WB after Co-IP assay using C1D-specific antibodies to immunoprecipitate endogenous C1D from nuclear protein extracts
	of IPF hLF that were either transfected with empty plasmid or with dnEP300 expression construct or treated with EP300inh.

[truncated: 17 more sheets: Fig7_stats, Fig7_blots, Fig8_stats, Fig8_blots, SuppFig1_stats, SuppFig1_blots, SuppFig2_stats, SuppFig4_stats, SuppFig4_blots, SuppFig5_stats, SuppFig5_blots, SuppFig6_stats, SuppFig6_blots, SuppFig7_stats, SuppFig7_blots, SuppFig8_stats, SuppFig8_blots]
